# Supplementary material for: A mobile loop near the active site acts as a switch between the dual activities of a viral protease/deubiquitinase
Source: PLoS Pathog. 2017 Nov 8;13(11):e1006714. doi: 10.1371/journal.ppat.1006714 (PMC5695851; doi:10.1371/journal.ppat.1006714)
Supplement: S1 Dataset — (XLSX) [file ppat.1006714.s007.xlsx]

## Sheet: qPCR raw data in protoplasts
RT-qPCR raw data of RNA samples from protoplasts
Quantification and normalization of viral RNAs to EF1α  reference genes RNAs was performed according to Hellemans et al. (2007)
Expt 1
		EF1a reference gene								PDF2 reference gene								Normalization factor				TYMV viral genomic RNA
	Sample #	Cq1	Cq2	Cq3	Mean Cq	Delta Cq	RQ	SD RQ		Cq1	Cq2	Cq3	Mean Cq	Delta Cq	RQ	SD RQ		NF	SD NF	CV NF		Cq1	Cq2	Cq3	Mean Cq	Delta Cq	RQ	SD RQ	CV RQ		NRQ	SD NRQ	CV NRQ		% WT
E17	1	19.86	20.33	20.36	20.1833	2.56108	5.49474	1.02505		25.74	25.69	25.62	25.6833	-2.93892	0.147932	0.00579815		0.901582	0.0859313	0.0953117		10.52	10.94	10.65	10.7033	12.0411	2938.59	419.048	0.142602		3259.37	559.052	0.171521		99.9903
	2	19.54	19.52	19.92	19.66	3.08442	7.78303	1.16701		24.88	25.04	24.76	24.8933	-2.14892	0.247261	0.0225855		1.38724	0.121782	0.087787		10.46	9.47	10.7	10.21	12.5344	4075.98	1762.48	0.432407		2938.19	1296.41	0.441228		90.1371
	3	20.41	21.2	20.68	20.7633	1.98108	3.73572	0.997916		26.21	26.34	26	26.1833	-3.43892	0.106872	0.0119223		0.631858	0.0914572	0.144743		11.23	10.61	11.45	11.0967	11.6477	2263.86	653.985	0.288881		3582.86	1157.67	0.323114		109.914
	4	20.56	20.41	20.59	20.52	2.22442	4.39215	0.281781		25.86	26.26	25.75	25.9567	-3.21225	0.123844	0.021613		0.737524	0.0685664	0.0929684		11.27	10.38	11.37	11.0067	11.7377	2403.1	868.602	0.361451		3258.33	1216.06	0.373216		99.9584
E17-C783S	1	20.2	20.38	20.22	20.2667	2.47775	5.19841	0.341188		25.45	26.15	24.95	25.5167	-2.77225	0.164865	0.0646182		0.925763	0.183951	0.198702		24.7	23.6	23.86	24.0533	-1.30892	0.419758	0.160049	0.381289		0.453418	0.194951	0.429958		0.0139099
	2	20.15	20.13	20.17	20.15	2.59442	5.61795	0.0747482		25.66	25.46	25.42	25.5133	-2.76892	0.165223	0.0138141		0.963439	0.0407829	0.0423306		24.37	23.67	23.8	23.9467	-1.20225	0.450527	0.11125	0.246934		0.467624	0.117157	0.250536		0.0143457
	3	19.47	19.78	20.33	19.86	2.88442	6.81341	1.9742		24.95	25.36	25.34	25.2167	-2.47225	0.200377	0.0301181		1.16844	0.1907	0.163209		24.3	23.74	23.95	23.9967	-1.25225	0.435833	0.0817715	0.187621		0.373004	0.0927566	0.248674		0.0114429
	4	19.79	19.78	20.31	19.96	2.78442	6.37489	1.28565		25.29	25.4	24.82	25.17	-2.42558	0.20655	0.0413745		1.14749	0.163086	0.142124		24.28	25.85	23.62	24.5833	-1.83892	0.295355	0.224387	0.759718		0.257392	0.198938	0.772897		0.00789622
E17-I847A	1	19.11	19.18	19.7	19.33	3.41442	9.69375	2.0787		24.61	24.69	24.53	24.61	-1.86558	0.297281	0.0154643		1.69758	0.187291	0.110328		10.28	9.66	10.64	10.1933	12.5511	4121.28	1354.91	0.32876		2427.74	841.889	0.346779		74.4777
	2	18.79	19.59	19.39	19.2567	3.48775	10.1784	2.81912		24.93	24.63	24.39	24.65	-1.90558	0.289649	0.0509566		1.71702	0.281694	0.16406		10.62	9.75	9.88	10.0833	12.6611	4433.18	1379.76	0.311235		2581.9	908.385	0.351828		79.207
	3	19.35	19.34	19.37	19.3533	3.39108	9.54444	0.096991		25.39	24.93	23.48	24.6	-1.85558	0.299221	0.193951		1.68994	0.547767	0.324134		10.34	9.99	9.7	10.01	12.7344	4654.12	989.166	0.212536		2754.01	1067.46	0.387601		84.487
	4	19.45	19.8	19.97	19.74	3.00442	7.37963	1.30168		25.39	25.48	24.94	25.27	-2.52558	0.193547	0.0364102		1.19512	0.154099	0.12894		10.22	10.54	10.64	10.4667	12.2777	3438	500.236	0.145502		2876.7	559.268	0.194413		88.2508
E17-P866G/P867G	1	19.87	19.92	20.15	19.98	2.76442	6.29063	0.624941		25.45	25.45	25.15	25.35	-2.60558	0.183736	0.0206933		1.07509	0.0807279	0.0750895		12.43	12.9	12.41	12.58	10.1644	846.47	155.676	0.183912		787.348	156.407	0.198651		24.1541
	2	19.63	19.94	20.27	19.9467	2.79775	6.43169	1.36942		25.67	25.54	25.31	25.5067	-2.76225	0.165941	0.0196704		1.03309	0.125878	0.121846		13.56	12.69	13.8	13.35	9.39442	507.963	196.752	0.387336		491.692	199.651	0.406048		15.084
	3	19.7	20.83	21.24	20.59	2.15442	4.19231	2.22438		25.76	25.6	25.6	25.6533	-2.90892	0.150846	0.00906083		0.795232	0.212317	0.266987		12.76	13.45	13.35	13.1867	9.55775	566.078	139.985	0.24729		711.839	259.049	0.363915		21.8376
	4	19.67	20.4	20.38	20.15	2.59442	5.61795	1.55406		25.38	25.71	25.72	25.6033	-2.85892	0.155831	0.0196046		0.935656	0.142168	0.151944		12.96	12.83	12.52	12.77	9.97442	746.254	111.878	0.149919		797.573	170.245	0.213454		24.4678
E17-I847D	1	19.24	19.51	19.4	19.3833	3.36108	9.35584	0.84504		25.77	25.18	25.52	25.49	-2.74558	0.167749	0.0323023		1.25277	0.133228	0.106347		10.99	12.29	11.74	11.6733	11.0711	1544.38	668.377	0.432779		1232.77	549.391	0.445654		37.8188
	2	19.96	20.08	20.4	20.1467	2.59775	5.63042	0.851959		25.64	26.14	26.28	26.02	-3.27558	0.118847	0.0260008		0.818023	0.108799	0.133002		12.72	12.56	12.73	12.67	10.0744	797.424	50.4495	0.0632656		974.819	143.573	0.147282		29.9053
	3	20.54	20.78	20.82	20.7133	2.03108	3.86207	0.389086		26.32	26.36	26.57	26.4167	-3.67225	0.0918276	0.00801834		0.59552	0.0396976	0.0666603		12.52	12.69	13.36	12.8567	9.88775	704.571	207.521	0.294535		1183.12	357.283	0.301984		36.2954
	4	20.38	20.33	20.81	20.5067	2.23775	4.43129	0.777913		25.72	26.2	26.12	26.0133	-3.26892	0.119364	0.0199598		0.727279	0.0881628	0.121223		11.79	12.59	12.93	12.4367	10.3077	930.883	361.321	0.388149		1279.95	520.477	0.406638		39.2661
Expt 2
		EF1a reference gene								PDF2 reference gene								Normalization factor				TYMV viral genomic RNA
	Sample #	Cq1	Cq2	Cq3	Mean Cq	Delta Cq	RQ	SD RQ		Cq1	Cq2	Cq3	Mean Cq	Delta Cq	RQ	SD RQ		NF	SD NF	CV NF		Cq1	Cq2	Cq3	Mean Cq	Delta Cq	RQ	SD RQ	CV RQ		NRQ	SD NRQ	CV NRQ		% WT
E17	1	20.41	19.8	20.8	20.3367	2.10704	4.06223	1.36208		25.34	25.62	24.76	25.24	-2.7963	0.162307	0.0462929		0.811991	0.17872	0.220101		11.43	12.29	10.8	11.5067	10.937	1413.01	700.917	0.496045		1740.18	944.367	0.542683		56.9665
	2	20.36	20.28	19.89	20.1767	2.26704	4.51847	0.755888		25.41	25.17	24.51	25.03	-2.5863	0.186055	0.0563826		0.916888	0.158691	0.173075		10.53	10.31	10.19	10.3433	12.1004	3056.44	349.53	0.114359		3333.49	691.512	0.207444		109.125
	3	19.92	20.81	20.34	20.3567	2.08704	4.00854	1.18732		25.22	24.98	25.19	25.13	-2.6863	0.174342	0.0148243		0.835976	0.128807	0.15408		10.39	10.93	9.66	10.3267	12.117	3090.41	1306.32	0.422702		3696.77	1663.21	0.449909		121.017
	4	21.22	19.97	20.14	20.4433	2.00037	3.78396	1.70665		25.04	24.99	24.65	24.8933	-2.44963	0.203346	0.0280593		0.877184	0.206866	0.235829		9.99	10.99	10.42	10.4667	11.977	2816.39	936.965	0.332683		3210.71	1309.3	0.407791		105.106
	5	20.73	20.49	20.66	20.6267	1.81704	3.34948	0.275022		25.33	25.36	24.45	25.0467	-2.60296	0.18405	0.0618662		0.785157	0.135841	0.173011		10.36	10.92	9.98	10.42	12.0237	2904.92	910.996	0.313605		3699.79	1325.13	0.358163		121.116
	6	20.16	20.44	19.72	20.1067	2.33704	4.73386	1.14303		24.99	24.69	24.58	24.7533	-2.30963	0.222726	0.0307335		1.02682	0.142782	0.139052		10.59	10.47	10.5	10.52	11.9237	2718.51	112.593	0.041417		2647.51	384.126	0.145089		86.6689
E17-G865A	1	20.06	20.18	20.43	20.2233	2.22037	4.38035	0.550085		25.39	24.83	24.71	24.9767	-2.53296	0.192621	0.0454594		0.918556	0.122782	0.133668		11.59	12.11	10.52	11.4067	11.037	1509.9	811.811	0.537658		1643.78	910.694	0.554025		53.8107
	2	19.63	20.52	19.22	19.79	2.6537	5.84396	2.58383		25.12	24.6	24.37	24.6967	-2.25296	0.231086	0.057735		1.16209	0.295081	0.253922		11.21	11.2	10.8	11.07	11.3737	1887.63	292.791	0.15511		1624.34	483.321	0.297549		53.1744
	3	20.37	20.17	19.68	20.0733	2.37037	4.84001	1.14309		25.15	25.15	24.27	24.8567	-2.41296	0.208252	0.0687996		1.00396	0.203857	0.203052		11.4	10.98	10.73	11.0367	11.407	1929.83	433.331	0.224544		1922.2	581.925	0.302738		62.9253
	4	21.25	21.42	20.95	21.2067	1.23704	2.27722	0.360523		25.95	25.74	25.23	25.64	-3.1963	0.125135	0.0301282		0.533817	0.0769103	0.144076		11.96	12.3	11.48	11.9133	10.5304	1078.99	294.812	0.273231		2021.27	624.349	0.30889		66.1681
	5	19.83	21.14	19.88	20.2833	2.16037	4.20895	2.07852		24.92	24.58	24.52	24.6733	-2.22963	0.234619	0.0329093		0.993729	0.255075	0.256684		11.52	11.39	12.11	11.6733	10.7704	1265.15	321.952	0.254478		1273.13	460.173	0.36145		41.6773
	6	19.55	19.41	19.23	19.3967	3.04704	7.59187	0.810195		24.64	24.31	24.38	24.4433	-1.99963	0.272467	0.0308056		1.43824	0.111804	0.0777366		10.8	11.77	11.23	11.2667	11.177	1656.81	534.059	0.322342		1151.97	381.974	0.331583		37.7108
E17-D843A	1	19.98	19.98	19.76	19.9067	2.53704	5.40754	0.456935		25.23	25.46	24.34	25.01	-2.5663	0.18849	0.0724995		1.00959	0.19879	0.196902		11.49	9.87	10.35	10.57	11.8737	2629.84	1451.29	0.551855		2604.87	1526.27	0.585931		85.2728
	2	19.55	19.35	19.6	19.5	2.9437	7.08751	0.623743		24.71	24.19	23.87	24.2567	-1.81296	0.307629	0.0848038		1.47659	0.213645	0.144688		10.31	10.32	10.1	10.2433	12.2004	3266.02	269.088	0.0823904		2211.86	368.278	0.166502		72.4074
	3	19.96	19.57	19.45	19.66	2.7837	6.37187	1.1303		24.61	24.54	23.95	24.3667	-1.92296	0.286394	0.0675134		1.35088	0.19927	0.147511		11.44	10.33	10.38	10.7167	11.727	2386.09	992.082	0.415778		1766.33	779.25	0.44117		57.8224
	4	19.25	19.83	19.51	19.53	2.9137	6.94746	1.34273		25.07	25.54	24.69	25.1	-2.6563	0.177776	0.0492205		1.11135	0.187624	0.168826		10.2	10.83	10.65	10.56	11.8837	2647.34	569.732	0.215209		2382.1	651.57	0.273527		77.9804
	5	19.71	19.54	18.97	19.4067	3.03704	7.54153	1.94462		24.56	24.84	24.45	24.6167	-2.17296	0.243425	0.0318279		1.35492	0.19586	0.144555		10.27	10.09	10.18	10.18	12.2637	3406.12	203.305	0.0596883		2513.9	393.157	0.156394		82.2949
	6	19.46	19.28	19.82	19.52	2.9237	6.99383	1.27929		24.93	24.77	24.4	24.7	-2.2563	0.230586	0.0407594		1.26991	0.161514	0.127185		10.18	10.67	10.2	10.35	12.0937	3042.95	559.636	0.183912		2396.19	535.803	0.223606		78.4417
Expt 3
		EF1a reference gene								PDF2 reference gene								Normalization factor				TYMV viral genomic RNA
	Sample #	Cq1	Cq2	Cq3	Mean Cq	Delta Cq	RQ	SD RQ		Cq1	Cq2	Cq3	Mean Cq	Delta Cq	RQ	SD RQ		NF	SD NF	CV NF		Cq1	Cq2	Cq3	Mean Cq	Delta Cq	RQ	SD RQ	CV RQ		NRQ	SD NRQ	CV NRQ		% WT
E17	1	17.92	18.66	17.97	18.1833	3.34722	9.26997	2.55042		22.81	23.9	23.28	23.33	-1.79944	0.310345	0.110327		1.69614	0.381229	0.224763		9.43	9.61	9.51	9.51667	12.0139	2886.07	172.619	0.059811		1701.55	395.755	0.232585		70.4541
	2	18.97	18.99	19.58	19.18	2.35056	4.77663	1.10125		23.99	24.29	24.04	24.1067	-2.57611	0.187291	0.0195741		0.945844	0.119712	0.126566		10.18	10.17	10.27	10.2067	11.3239	1826.29	66.7077	0.0365264		1930.85	254.354	0.131731		79.9485
	3	18.6	19.17	18.55	18.7733	2.75722	6.26059	1.43454		23.27	24.21	23.82	23.7667	-2.23611	0.233632	0.0717448		1.20941	0.231694	0.191576		10.15	9.71	9.87	9.91	11.6206	2223.4	328.401	0.147702		1838.41	444.718	0.241903		76.1208
	4	18.94	18.82	19.62	19.1267	2.40389	4.94915	1.42048		22.9	23.95	23.55	23.4667	-1.93611	0.283956	0.0978473		1.18547	0.265819	0.224231		9.53	9.63	9.6	9.58667	11.9439	2755.15	93.7658	0.034033		2324.1	527.102	0.226799		96.231
	5	19.28	19.91	19.47	19.5533	1.97722	3.72613	0.80107		23.87	24.45	24.23	24.1833	-2.65278	0.178183	0.0339247		0.814822	0.116998	0.143587		10.04	8.7	9.99	9.57667	11.9539	2773.48	1397.24	0.503787		3403.79	1783.07	0.52385		140.936
	6	19.34	19.5	18.9	19.2467	2.28389	4.56941	0.944478		24.41	24.59	24.53	24.51	-2.97944	0.144085	0.0085868		0.811408	0.0872733	0.107558		9.66	9.94	9.3	9.63333	11.8972	2671.18	568.367	0.212777		3292.04	784.878	0.238417		136.309
E17-I847A	1	18.68	19.5	18.97	19.05	2.48056	5.20812	1.44069		23.85	24.71	24.36	24.3067	-2.77611	0.164452	0.0462457		0.925465	0.182531	0.197231		10	10.45	10.68	10.3767	11.1539	1631.57	374.264	0.229389		1762.97	533.337	0.302522		72.9971
	2	18.69	19.41	18.81	18.97	2.56056	5.49281	1.40958		23.85	24.41	23.99	24.0833	-2.55278	0.190155	0.0360346		1.022	0.163013	0.159504		10.29	10.7	10.52	10.5033	11.0272	1500.1	204.454	0.136293		1467.81	307.952	0.209803		60.7759
	3	19.3	19.9	18.83	19.3433	2.18722	4.28481	1.52878		23.7	24.58	24.35	24.21	-2.67944	0.17512	0.0519703		0.866232	0.201001	0.23204		10.14	10.73	10.79	10.5533	10.9772	1451.18	345.715	0.238231		1675.28	557.13	0.33256		69.366
	4	18.86	19.22	19.35	19.1433	2.38722	4.89458	0.826539		24.58	24.89	24.95	24.8067	-3.27611	0.118807	0.0153407		0.762567	0.0810525	0.106289		10.59	10.41	9.88	10.2933	11.2372	1724.28	422.081	0.244787		2261.15	603.426	0.266867		93.6245
	5	19.28	18.85	18.65	18.9267	2.60389	5.65346	1.21076		23.68	24.38	24.4	24.1533	-2.62278	0.181693	0.048444		1.01351	0.173302	0.170993		10.39	9.84	9.73	9.98667	11.5439	2113.17	495.558	0.234509		2085.01	605.13	0.290229		86.3314
	6	18.77	19.29	18.97	19.01	2.52056	5.34857	0.933308		24.23	24.77	24.81	24.6033	-3.07278	0.135601	0.0285622		0.851627	0.116471	0.136763		10.41	10.77	10.7	10.6267	10.9039	1382.29	174.982	0.126589		1623.11	302.478	0.186357		67.2062
E17-P866G/P867G	1	19.36	19.29	19.34	19.33	2.20056	4.32298	0.103693		24.5	24.67	24.51	24.56	-3.02944	0.139476	0.00865153		0.776499	0.0258206	0.0332526		12.35	11.9	11.98	12.0767	9.45389	528.398	84.1289	0.159215		680.488	110.681	0.16265		28.1761
	2	18.48	18.77	18.99	18.7467	2.78389	6.37265	1.08446		23.9	24.29	24.44	24.21	-2.67944	0.17512	0.031741		1.0564	0.131321	0.12431		11.86	11.65	12.23	11.9133	9.61722	588.851	114.681	0.194753		557.413	128.787	0.231045		23.0801
	3	18.94	19	18.92	18.9533	2.57722	5.55405	0.153831		24.44	24.85	24.75	24.68	-3.14944	0.129006	0.0179326		0.846468	0.0599883	0.0708689		12.86	11.86	12.18	12.3	9.23056	455.655	154.325	0.338689		538.301	186.265	0.346024		22.2888
	4	18.68	18.57	18.9	18.7167	2.81389	6.50111	0.726711		23.85	24.4	24.4	24.2167	-2.68611	0.174363	0.0360023		1.06468	0.124991	0.117398		11.5	11.71	11.79	11.6667	9.86389	693.509	68.8883	0.099333		651.375	100.17	0.153783		26.9707
	5	18.63	18.85	18.6	18.6933	2.83722	6.60281	0.599608		23.78	24.39	24.49	24.22	-2.68944	0.173985	0.0434787		1.07182	0.142491	0.132944		11.7	11.98	11.83	11.8367	9.69389	619.566	57.5746	0.0929274		578.051	93.7611	0.162202		23.9347
	6	17.89	17.97	17.48	17.78	3.75056	12.123	2.12002		23.34	24	23.71	23.6833	-2.15278	0.246641	0.0530534		1.72917	0.239681	0.138611		11.73	10.79	10.54	11.02	10.5106	1064.9	443.137	0.41613		615.845	270.115	0.438608		25.4995
E17-I847D	1	18.93	18.86	18.77	18.8533	2.67722	5.93611	0.316747		24.5	23.95	24.4	24.2833	-2.75278	0.166966	0.0318075		0.995554	0.0984776	0.0989173		10.86	11.51	11.75	11.3733	10.1572	842.441	257.269	0.305386		846.203	271.636	0.321006		35.0377
	2	18.7	18.74	18.28	18.5733	2.95722	7.15154	1.21234		23.9	24.36	24.52	24.26	-2.72944	0.169519	0.0354789		1.10105	0.148276	0.134667		12.41	12.5	11.82	12.2433	9.28722	473.105	115.895	0.244967		429.684	120.115	0.279542		17.7914
	3	18.64	18.62	19.49	18.9167	2.61389	5.6912	1.88028		23.81	24.33	24.55	24.23	-2.69944	0.172858	0.0427116		0.991851	0.2046	0.206281		11.54	11.79	11.46	11.5967	9.93389	726.463	82.9374	0.114166		732.432	172.683	0.235766		30.3269
	4	17.93	18.43	18.72	18.36	3.17056	8.24206	2.19119		23.42	24.31	23.94	23.89	-2.35944	0.215627	0.0626878		1.33312	0.262594	0.196977		11.38	12.28	11.93	11.8633	9.66722	608.705	183.152	0.300888		456.601	164.207	0.359629		18.9059
	5	18.59	18.98	18.39	18.6533	2.87722	6.78088	1.35357		23.86	24.63	24.8	24.43	-2.89944	0.151778	0.0494349		1.01449	0.193772	0.191004		12.26	12.22	11.98	12.1533	9.37722	502.203	50.4382	0.100434		495.03	106.827	0.215799		20.4971
	6	18.67	19.51	18.88	19.02	2.51056	5.31311	1.54515		23.71	24.43	24.38	24.1733	-2.64278	0.179346	0.0468846		0.976158	0.190861	0.195523		12.04	12.97	12.35	12.4533	9.07722	411.597	129.261	0.314049		421.65	155.985	0.36994		17.4587
Expt 4
		EF1a reference gene								PDF2 reference gene								Normalization factor				TYMV viral genomic RNA
	Sample #	Cq1	Cq2	Cq3	Mean Cq	Delta Cq	RQ	SD RQ		Cq1	Cq2	Cq3	Mean Cq	Delta Cq	RQ	SD RQ		NF	SD NF	CV NF		Cq1	Cq2	Cq3	Mean Cq	Delta Cq	RQ	SD RQ	CV RQ		NRQ	SD NRQ	CV NRQ		% WT
E17	1	19.84	20.19	19.71	19.9133	1.92458	3.59791	0.594224		25.18	24.78	24.61	24.8567	-3.01875	0.140449	0.0267247		0.71086	0.0895543	0.12598		10.96	10.68	11.81	11.15	10.6879	1197.82	467.483	0.390277		1685.03	691.043	0.410106		103.746
	2	19.39	19.64	19.44	19.49	2.34792	4.76825	0.419634		24.82	24.85	24.47	24.7133	-2.87542	0.154168	0.0211787		0.857388	0.0699396	0.0815729		9.89	10.38	10.89	10.3867	11.4512	1987.25	659.019	0.331624		2317.8	791.548	0.341509		142.705
	3	19.21	19.79	19.35	19.45	2.38792	4.89684	0.985953		24.84	24.97	24.38	24.73	-2.89208	0.152507	0.0307414		0.864176	0.123105	0.142453		10.49	11.13	11.18	10.9333	10.9046	1382.92	352.878	0.255168		1600.28	467.665	0.292239		98.5282
	4	19.17	18.73	18.86	18.92	2.91792	6.96696	1.04772		24.25	24.49	23.65	24.13	-2.29208	0.225282	0.06338		1.25281	0.199828	0.159504		10.92	10.36	10.49	10.59	11.2479	1736.55	337.544	0.194376		1386.13	348.532	0.251443		85.3428
	5	20.38	20.88	20.37	20.5433	1.29458	2.36609	0.459005		25.62	25.85	25.47	25.6467	-3.80875	0.0840284	0.0104577		0.445891	0.0513851	0.115242		11.75	12.23	12.29	12.09	9.74792	642.168	126.051	0.19629		1440.19	327.815	0.227619		88.6717
	6	18.87	19.34	19.13	19.1133	2.72458	6.12612	0.959541		24.63	24.49	23.97	24.3633	-2.52542	0.193568	0.0437704		1.08895	0.149771	0.137537		10.51	10.97	11.16	10.88	10.9579	1432.72	317.565	0.221653		1315.68	343.204	0.260857		81.0055
E17-G865A	1	18.7	18.92	19	18.8733	2.96458	7.18665	0.742724		24.26	24.33	23.43	24.0067	-2.16875	0.244093	0.0794598		1.32447	0.226181	0.170771		10.99	11.22	11.36	11.19	10.6479	1166.47	144.521	0.123897		880.707	185.813	0.210982		54.2246
	2	18.65	18.88	18.69	18.74	3.09792	7.85324	0.641993		24.22	24.17	23.52	23.97	-2.13208	0.249982	0.0634772		1.40113	0.186884	0.133381		11.13	10.6	10.95	10.8933	10.9446	1420.1	253.825	0.178737		1013.54	226.038	0.223019		62.4029
	3	18.61	18.95	18.89	18.8167	3.02125	7.46274	0.900967		24.69	24.22	24.21	24.3733	-2.53542	0.192313	0.0342995		1.19799	0.129007	0.107686		11.3	10.9	11.38	11.1933	10.6446	1163.89	198.504	0.170552		971.533	195.962	0.201703		59.8167
	4	19.39	19.69	19.61	19.5633	2.27458	4.54121	0.469324		25.23	24.99	25.33	25.1833	-3.34542	0.113572	0.0129042		0.718159	0.0551519	0.0767962		11.58	11.51	12.65	11.9133	9.92458	721.994	305.939	0.423741		1005.34	432.944	0.430644		61.8981
	5	19.25	19.76	19.55	19.52	2.31792	4.67403	0.797016		24.84	24.91	24.6	24.7833	-2.94542	0.147308	0.0155732		0.829774	0.0832398	0.100316		11.63	12.93	11.47	12.01	9.82792	677.159	359.612	0.53106		816.077	441.05	0.540452		50.2454
	6	18.94	18.75	19.35	19.0133	2.82458	6.54753	1.33571		24.35	24.52	24.61	24.4933	-2.65542	0.177878	0.0152716		1.07919	0.11943	0.110666		11.14	10.7	11.35	11.0633	10.7746	1268.69	279.103	0.219993		1175.59	289.5	0.24626		72.3802
E17-D843A	1	19.81	19.6	19.57	19.66	2.17792	4.25836	0.370453		24.87	25.21	24.78	24.9533	-3.11542	0.131893	0.0194498		0.749431	0.064157	0.0856076		11.7	12.48	11.54	11.9067	9.93125	725.193	241.882	0.333541		967.658	333.215	0.344352		59.5781
	2	19.49	19.82	19.32	19.5433	2.29458	4.60204	0.778343		25.23	24.93	24.77	24.9767	-3.13875	0.129907	0.0197258		0.773198	0.0878714	0.113647		12.42	12.72	12.54	12.56	9.27792	470.194	47.0859	0.100142		608.116	92.1128	0.151472		37.4413
	3	18.72	18.73	18.93	18.7933	3.04458	7.57949	0.597328		23.84	25.18	23.73	24.25	-2.41208	0.208372	0.109379		1.25672	0.333539	0.265404		10.63	10.86	10.71	10.7333	11.1046	1579.08	122.279	0.0774369		1256.51	347.386	0.27647		77.3622
	4	19.24	19.65	18.99	19.2933	2.54458	5.43476	1.20476		25.13	24.96	24.82	24.97	-3.13208	0.130471	0.0131703		0.842067	0.102554	0.121789		11.72	11.92	11.82	11.82	10.0179	768.097	50.9404	0.0663203		912.156	126.494	0.138676		56.1608
	5	18.24	18.23	17.96	18.1433	3.69458	11.6799	1.23429		23.78	23.59	23.72	23.6967	-1.85875	0.298605	0.0188583		1.86753	0.114956	0.0615551		10.9	9.82	10.29	10.3367	11.5012	2054.25	737.746	0.359131		1099.98	400.799	0.364368		67.7253
E17-C783S	1	19.65	19.48	19.61	19.58	2.25792	4.49114	0.26556		25.23	24.66	25.24	25.0433	-3.20542	0.124396	0.0268556		0.747447	0.0836542	0.11192		27.28	23.52	23.63	23.575	-1.73708	0.315992	0.448429	1.41912		0.422761	0.60181	1.42352		0.0260291
	2	18.6	18.59	18.72	18.6367	3.20125	8.41209	0.404842		23.91	23.92	23.82	23.8833	-2.04542	0.264474	0.00947146		1.49157	0.0447388	0.0299944		22.95	22.74	22.8	22.83	-0.992083	0.51791	0.037153	0.0717364		0.347225	0.0269983	0.0777546		0.0213784
	3	17.66	17.72	17.71	17.6967	4.14125	15.7213	0.336203		23.25	22.83	23.49	23.19	-1.35208	0.415124	0.0901744		2.55466	0.278807	0.109137		18.95	19.41	17.93	18.7633	3.07458	7.68349	3.85976	0.502345		3.00764	1.54612	0.514063		0.185178
Abbreviations
Cq	Quantification cycle value
SD	Standard deviation
RQ	Relative quantity
NF	normalization factor
NRQ	normalized relative quantity
CV	Coefficient of variation
Datapoints considered as outliers and which have been ommitted from the calculations are shaded in grey.

## Sheet: Relative accumulation in protop
Mutant RNA accumulation relative to WT (E17) transcripts (%) in transfected protoplasts
	E17	E17-C783S	E17-P866G/P867G	E17-G865A	E17-D843A	E17-I847A	E17-I847D
	99.9903	0.0139099	24.1541	53.8107	85.2728	74.4777	37.8188
	90.1371	0.0143457	15.084	53.1744	72.4074	79.207	29.9053
	109.914	0.0114429	21.8376	62.9253	57.8224	84.487	36.2954
	99.9584	0.00789622	24.4678	66.1681	77.9804	88.2508	39.2661
	56.9665	0.0260291	28.1761	41.6773	82.2949	72.9971	35.0377
	109.125	0.0213784	23.0801	37.7108	78.4417	60.7759	17.7914
	121.017	0.185178	22.2888	54.2246	59.5781	69.366	30.3269
	105.106		26.9707	62.4029	37.4413	93.6245	18.9059
	121.116		23.9347	59.8167	77.3622	86.3314	20.4971
	86.6689		25.4995	61.8981	56.1608	67.2062	17.4587
	70.4541			50.2454	67.7253
	79.9485			72.3802
	76.1208
	96.231
	140.936
	136.309
	103.746
	142.705
	98.5282
	85.3428
	88.6717
	81.0055
Mean	100	0.0400258	23.5493	56.3695	68.4079	77.6724	28.3303
SD	22.4877	0.0642958	3.56954	9.9866	14.3707	10.4681	8.84408
n =	22	7	10	12	11	10	10

## Sheet: qPCR raw data in plants
RT-qPCR raw data of RNA samples from systemic leaves of inoculated Arabidopsis plants
Quantification and normalization of viral RNAs to EF1α 18S reference genes RNAs was performed according to Hellemans et al. (2007)
Expt 1
		EF1a reference gene								18S reference gene								Normalization factor				TYMV viral genomic RNA
	Sample #	Cq1	Cq2	Cq3	Mean Cq	Delta Cq	RQ	SD RQ		Cq1	Cq2	Cq3	Mean Cq	Delta Cq	RQ	SD RQ		NF	SD NF	CV NF		Cq1	Cq2	Cq3	Mean Cq	Delta Cq	RQ	SD RQ	CV RQ		NRQ	SD NRQ	CV NRQ		% WT
E17	1	27.14	27.24	27.31	27.23	-7.9224	0.00449962	0.000262227		13.23	13.3	14	13.51	5.7976	60.4641	18.2159		0.521599	0.0800269	0.153426		11.88	12.08	11.99	11.9833	7.32426	164.413	11.4728	0.0697801		315.21	53.1284	0.168549		165.578
	2	26.78	27.09	26.82	26.8967	-7.54293	0.00582889	0.000670407		13.13	12.94	13.04	13.0367	6.27093	84.5171	5.68357		0.701884	0.0467565	0.0666157		12.23	12.19	12.4	12.2733	7.03426	134.338	10.4352	0.0776789		191.396	19.5858	0.102331		100.539
	3	26.78	26.96	27.17	26.97	-7.61626	0.0055445	0.000738183		13.15	13.14	13.15	13.1467	6.16093	78.1886	0.319401		0.65842	0.043851	0.0666003		12.44	12.32	12.44	12.4	6.9076	122.992	5.93616	0.0482647		186.798	15.3642	0.0822501		98.124
	4	29.01	28.93	28.8	28.9133	-9.5596	0.00147298	0.000106485		12.85	12.83	12.83	12.8367	6.47093	97.3646	0.795469		0.378703	0.0137758	0.0363764		13.96	13.88	13.83	13.89	5.4176	43.5592	1.98986	0.0456818		115.022	6.71681	0.0583958		60.4205
	5	27.69	27.42	27.32	27.4767	-8.12293	0.00392441	0.000512332		12.74	12.98	13.16	12.96	6.3476	89.2284	13.3029		0.59175	0.0586332	0.0990843		12.82	12.47	12.94	12.7433	6.56426	96.828	16.4723	0.170119		163.63	32.214	0.196871		85.9538
	6	28.42	28.62	28.38	28.4733	-9.1196	0.00198855	0.000174403		13.38	13.4	13.35	13.3767	5.93093	66.446	1.18314		0.363498	0.0162653	0.0447467		13.25	13.56	13.35	13.3867	5.92093	61.8532	6.81759	0.110222		170.161	20.2421	0.118959		89.3846
E17-P866G/P867G	1	26.66	26.98	26.57	26.7367	-7.38293	0.00650102	0.000955512		11.59	11.76	11.76	11.7033	7.60426	217.097	15.0763		1.188	0.0965602	0.0812794		27.63	27.62	27.69	27.6467	-8.33907	0.00299942	7.91078e-05	0.0263744		0.00252475	0.000215744	0.0854514		0.00132624
	2	26.28	26.44	25.99	26.2367	-6.88293	0.00914313	0.00142257		10.91	10.87	10.99	10.9233	8.38426	376.994	16.298		1.85658	0.149904	0.0807419		27.58	26.93	27.46	27.3233	-8.01574	0.00375717	0.000905306	0.240955		0.0020237	0.000514268	0.254123		0.00106304
	3	25.98	26.14	26.13	26.0833	-6.7296	0.0101512	0.000620588		10.33	10.49	10.25	10.3567	8.95093	562.938	48.6734		2.3905	0.126568	0.0529465		26.94	26.55	26.72	26.7367	-7.42907	0.00565399	0.000770167	0.136217		0.00236519	0.000345661	0.146145		0.00124242
	4	26.96	27.52	26.99	27.1567	-7.80293	0.00488165	0.0010489		10.89	10.69	10.68	10.7533	8.55426	425.179	35.6373		1.44069	0.166137	0.115318		27.35	27.57	27.72	27.5467	-8.23907	0.00321582	0.000416915	0.129645		0.00223214	0.000387301	0.173511		0.00117253
	5	27.13	27.29	27.31	27.2433	-7.8896	0.00460144	0.000309645		11.29	11.29	11.31	11.2967	8.01093	289.478	2.36504		1.15413	0.0391176	0.0338936		24.72	24.88	24.84	24.8133	-5.50574	0.0215901	0.00125237	0.058007		0.0187068	0.00125678	0.0671832		0.00982657
	6	26.9	26.97	27.24	27.0367	-7.68293	0.00529802	0.000648792		10.53	10.99	10.57	10.6967	8.61093	442.573	79.7942		1.53126	0.166871	0.108976		25.72	25.94	26.58	26.08	-6.7724	0.00893362	0.00278046	0.311236		0.00583416	0.00192389	0.329763		0.00306465
E17-I847D	1	27.59	27.33	27.38	27.4333	-8.0796	0.00404213	0.000380371		11.65	11.3	11.21	11.3867	7.92093	271.619	44.6729		1.04782	0.0992735	0.0947432		15.37	15.48	15.27	15.3733	3.93426	15.4989	1.13413	0.073175		14.7916	1.77073	0.119712		7.76996
	2	27.79	27.7	27.62	27.7033	-8.3496	0.00336225	0.000195047		11.62	11.8	11.51	11.6433	7.66426	226.512	23.4633		0.872691	0.0518042	0.0593615		14.25	14	13.99	14.08	5.2276	38.1589	3.91593	0.102622		43.7256	5.18383	0.118554		22.9688
	3	26.97	26.8	26.77	26.8467	-7.49293	0.0060311	0.000443699		11.18	11.46	11.19	11.2767	8.03093	293.603	32.999		1.3307	0.0893762	0.067165		14.15	14.46	14.34	14.3167	4.99093	32.3589	3.52366	0.108893		24.3172	3.11117	0.127941		12.7737
	4	27.52	27.92	27.88	27.7733	-8.4196	0.00320549	0.000481674		11.4	11.39	11.42	11.4033	7.90426	268.435	2.90121		0.927612	0.0698741	0.0753269		14.35	13.92	14.44	14.2367	5.07093	34.2135	6.62382	0.193603		36.8834	7.66218	0.207741		19.3746
	5	26.2	26.57	26.45	26.4067	-7.05293	0.0081421	0.00104834		10.83	11.15	11.08	11.02	8.2876	352.071	41.906		1.6931	0.148438	0.0876721		13.79	14.32	14.12	14.0767	5.23093	38.2476	7.13134	0.186452		22.5903	4.6544	0.206036		11.8665
	6	25.88	26.59	26.28	26.25	-6.89626	0.00906035	0.00219975		10.93	11.05	11.2	11.06	8.2476	342.246	32.758		1.76093	0.229778	0.130487		13.74	14.17	13.79	13.9	5.4076	43.2568	7.08641	0.163822		24.5648	5.1448	0.209438		12.9037
E17-I847A	1	24.99	25.51	25.47	25.3233	-5.9696	0.017047	0.00336463		11.82	11.93	12.36	12.0367	7.27093	171.485	34.6243		1.70977	0.241379	0.141176		12.32	12.23	12.24	12.2633	7.04426	135.277	4.64872	0.0343645		79.12	11.496	0.145299		41.5613
	2	25.49	26.25	25.45	25.73	-6.37626	0.0129176	0.00397177		11.36	11.05	11.49	11.3	8.0076	288.796	46.1907		1.93147	0.334705	0.173291		11.53	11.69	11.76	11.66	7.6476	205.949	16.9152	0.0821328		106.629	20.4481	0.191769		56.0114
	3	25.95	26.11	25.58	25.88	-6.52626	0.0116614	0.00216227		12.17	12.44	11.95	12.1867	7.12093	154.218	26.7797		1.34104	0.170337	0.127019		12.07	12.58	12.08	12.2433	7.06426	137.175	27.8662	0.203144		102.29	24.5072	0.239586		53.7323
	4	26.25	26.55	26.52	26.44	-7.08626	0.00795907	0.00089698		11.35	11.37	11.64	11.4533	7.85426	259.104	29.693		1.43605	0.115407	0.0803647		12.9	12.88	13.05	12.9433	6.36426	84.2348	5.45243	0.0647289		58.6575	6.0529	0.103191		30.8124
	5	26.41	26.26	26.5	26.39	-7.03626	0.00823519	0.000681038		12.62	12.2	12.52	12.4467	6.86093	128.304	19.9167		1.02792	0.0903973	0.0879423		11.82	12.13	12.19	12.0467	7.26093	157.317	21.7629	0.138338		153.045	25.0878	0.163924		80.3935
	6	25.12	25.23	25.35	25.2333	-5.8796	0.0181263	0.00142227		10.66	10.83	10.81	10.7667	8.54093	421.187	27.6896		2.76307	0.141421	0.0511827		10.9	10.95	11.07	10.9733	8.33426	332.284	20.2244	0.0608648		120.259	9.56359	0.0795248		63.1714
E17-D843A	1	27.42	27.33	27.49	27.4133	-8.0596	0.00409765	0.000224178		12.11	12.12	12.38	12.2033	7.10426	152.41	16.5076		0.790268	0.0479468	0.0606716		12.58	12.39	12.45	12.4733	6.83426	116.866	7.90734	0.0676615		147.882	13.4395	0.0908797		77.6814
	2	27.6	27.55	27.38	27.51	-8.15626	0.00383619	0.000301762		12.11	12.27	12.05	12.1433	7.16426	159.019	12.7955		0.781043	0.0439443	0.0562636		12.95	13	13.22	13.0567	6.25093	77.84	7.78927	0.100068		99.6616	11.4412	0.1148		52.3516
	3	28.03	27.99	27.86	27.96	-8.60626	0.00282227	0.0001711		11.97	12.32	12.52	12.27	7.0376	145.388	28.6372		0.640565	0.0660071	0.103045		13.56	13.75	13.69	13.6667	5.64093	50.8919	3.44343	0.0676615		79.4486	9.79391	0.123274		41.7339
	4	27.79	28.32	28.13	28.08	-8.72626	0.00260047	0.000476275		11.18	10.85	11.06	11.03	8.2776	349.589	41.3154		0.953464	0.103913	0.108985		13.4	13.48	13.54	13.4733	5.83426	58.2293	2.84919	0.0489305		61.0713	7.29591	0.119465		32.0804
	5	25.8	26.5	26.24	26.18	-6.82626	0.00950344	0.00229363		11.17	11.32	11.37	11.2867	8.02093	291.533	21.4695		1.6645	0.210004	0.126166		12.64	12.6	12.91	12.7167	6.59093	98.6436	11.5876	0.117469		59.2631	10.2161	0.172386		31.1306
E17-G865A	1	25.88	26.8	26.46	26.38	-7.02626	0.00829155	0.0026309		11.99	12.33	12.02	12.1133	7.19426	162.431	21.6335		1.16052	0.199677	0.172059		11.47	11.72	11.58	11.59	7.7176	216.241	18.8755	0.0872889		186.332	35.9497	0.192934		97.879
	2	25.52	26.23	25.96	25.9033	-6.5496	0.0114772	0.00280553		11.61	11.37	11.78	11.5867	7.72093	235.778	34.3645		1.64502	0.234083	0.142298		12.35	12.29	12.49	12.3767	6.93093	125.007	8.93773	0.0714977		75.9915	12.1017	0.159251		39.9179
	3	25.27	25.11	24.89	25.09	-5.73626	0.0199879	0.0026011		11.71	11.39	14.67	11.55	7.7576	241.975	38.7399		2.19922	0.226868	0.103158		9.8	10.09	9.88	9.92333	9.38426	690.533	72.0511	0.104341		313.99	46.0706	0.146727		164.937
	4	27.79	27.76	27.76	27.77	-8.41626	0.00321278	3.79561e-05		12.16	12.14	11.75	12.0167	7.29093	173.929	28.4467		0.747527	0.0612895	0.0819897		12.86	12.82	13.17	12.95	6.3576	83.8445	11.1897	0.133457		112.163	17.5681	0.156631		58.9183
	5	26.04	26.87	26.18	26.3633	-7.0096	0.00838635	0.00254169		11.91	11.71	11.26	11.6267	7.68093	229.199	53.9884		1.38641	0.266086	0.191924		11.66	11.78	11.73	11.7233	7.58426	197.06	8.27487	0.0419915		142.137	27.9248	0.196464		74.6637
Expt 2
		EF1a reference gene								18S reference gene								Normalization factor				TYMV viral genomic RNA
	Sample #	Cq1	Cq2	Cq3	Mean Cq	Delta Cq	RQ	SD RQ		Cq1	Cq2	Cq3	Mean Cq	Delta Cq	RQ	SD RQ		NF	SD NF	CV NF		Cq1	Cq2	Cq3	Mean Cq	Delta Cq	RQ	SD RQ	CV RQ		NRQ	SD NRQ	CV NRQ		% WT
E17	1	25.57	26.15	25.72	25.8133	-7.39838	0.00643288	0.00132096		12.47	12.64	12.73	12.6133	5.80162	60.6365	5.6647		0.624553	0.0704486	0.112798		10.94	10.95	11.3	11.0633	7.35162	167.577	23.9342	0.142826		268.314	48.8322	0.181996		107.868
	2	25.96	25.98	25.94	25.96	-7.54505	0.00582048	7.94014e-05		12.44	12.43	12.43	12.4333	5.98162	68.8723	0.281343		0.633143	0.00450805	0.00712011		11.38	11.45	11.46	11.43	6.98495	129.801	3.94153	0.0303659		205.011	6.39419	0.0311895		82.4192
	3	25.95	25.95	25.84	25.9133	-7.49838	0.00600873	0.000260288		12.59	12.73	12.61	12.6433	5.77162	59.3629	3.18033		0.59724	0.0205738	0.0344481		11.47	11.62	11.58	11.5567	6.85829	118.838	6.4305	0.0541113		198.979	12.7637	0.0641459		79.9941
	4	25.69	25.63	25.24	25.52	-7.10505	0.00785776	0.00130956		12.09	12.12	12.1	12.1033	6.31162	86.9857	0.940132		0.826748	0.0690368	0.0835041		10.63	10.92	10.88	10.81	7.60495	199.921	21.8885	0.109486		241.816	33.297	0.137696		97.2157
	5	25.37	25.55	25.26	25.3933	-6.97838	0.00856684	0.00085547		12.77	12.98	12.63	12.7933	5.62162	53.3855	6.65411		0.676273	0.054004	0.0798553		10.7	10.67	10.94	10.77	7.64495	205.57	21.193	0.103093		303.976	39.6396	0.130404		122.205
	6	25.88	26.15	25.9	25.9767	-7.56171	0.00575469	0.000590521		12.6	12.79	12.58	12.6567	5.75829	58.8055	4.8224		0.581728	0.0382073	0.065679		11.2	11.13	11.07	11.1333	7.28162	159.601	7.23412	0.0453263		274.356	21.8939	0.079801		110.297
E17-P866G/P867G	1	25.85	26.2	25.91	25.9867	-7.57171	0.00571557	0.000729692		10.86	10.98	10.82	10.8867	7.52829	205.735	12.1208		1.08439	0.0762353	0.0703028		27	26.8	26.74	26.8467	-8.43171	0.00281195	0.000266682	0.0948388		0.00259313	0.00030613	0.118055		0.0010425
	2	27.51	27.57	26.95	27.3433	-8.92838	0.00226558	0.00052843		10.85	10.67	10.91	10.81	7.60495	217.203	19.1947		0.701492	0.0874841	0.124712		26.74	26.73	27.46	26.9767	-8.56171	0.00256848	0.00074902	0.29162		0.00366146	0.00116129	0.317168		0.00147199
	3	25.62	26.16	25.77	25.85	-7.43505	0.00627399	0.00119287		10.69	10.77	10.76	10.74	7.67495	228.231	7.03891		1.19663	0.115244	0.0963074		27.46	27.53	27.71	27.5667	-9.15171	0.00170284	0.000152993	0.089846		0.00142303	0.000187427	0.13171		0.00057209
	4	26.18	26.39	25.77	26.1133	-7.69838	0.00524249	0.00112757		10.7	10.91	10.93	10.8467	7.56829	211.64	19.079		1.05334	0.122825	0.116605		26.47	26.59	26.85	26.6367	-8.22171	0.00325494	0.000440468	0.135323		0.00309011	0.000551991	0.178631		0.00124229
	5	25.45	25.54	25.42	25.47	-7.05505	0.00813036	0.000346323		10.64	10.74	11.21	10.8633	7.55162	209.159	45.0416		1.30405	0.143131	0.109759		26.5	25.93	26.45	26.2933	-7.87838	0.00413444	0.000909135	0.219893		0.00317047	0.000779187	0.245764		0.0012746
	6	24.45	24.56	24.29	24.4333	-6.01838	0.0164891	0.001527		10.55	10.9	10.71	10.72	7.69495	231.484	28.6974		1.95371	0.15116	0.0773707		22.64	22.56	22.95	22.7167	-4.30171	0.0499491	0.00716788	0.143504		0.0255663	0.00416814	0.163032		0.0102782
E17-I847D	1	24.92	25.62	24.97	25.17	-6.75505	0.00997649	0.00265737		11.32	11.45	11.23	11.3333	7.08162	149.987	11.7376		1.22325	0.169801	0.138811		12.27	11.96	12.18	12.1367	6.27829	79.3376	8.81434	0.111099		64.8579	11.5315	0.177796		26.0744
	2	25.95	25.85	25.91	25.9033	-7.48838	0.00604986	0.000207697		11.42	11.7	11.65	11.59	6.82495	125.079	13.2157		0.869892	0.0483209	0.0555481		13.07	12.96	12.98	13.0033	5.41162	43.3782	1.77067	0.0408194		49.8662	3.43745	0.0689335		20.0473
	3	25.97	25.88	25.61	25.82	-7.40505	0.00640369	0.000818321		11.22	11.47	11.59	11.4267	6.98829	140.403	18.7524		0.948206	0.0876368	0.0924238		12.54	12.6	12.44	12.5267	5.88829	60.4625	3.40457	0.0563088		63.7651	6.90103	0.108226		25.635
	4	24.22	24.76	24.48	24.4867	-6.07171	0.0159001	0.00292888		11.19	11.32	11.38	11.2967	7.11829	153.929	10.5781		1.56445	0.15379	0.0983032		11.37	11.18	11.41	11.32	7.09495	140.139	11.9966	0.0856047		89.5776	11.6766	0.130352		36.0122
	5	23.64	24.32	23.93	23.9633	-5.54838	0.0227208	0.00528813		10.44	10.57	10.62	10.5433	7.87162	262.306	17.2445		2.44127	0.295211	0.120925		12.66	12.61	12.64	12.6367	5.77829	56.0023	0.981818	0.0175317		22.9398	2.803	0.122189		9.22232
	6	23.66	24.2	23.95	23.9367	-5.52171	0.0231379	0.00426504		10.86	11.17	11.18	11.07	7.34495	180.706	23.2616		2.04479	0.229865	0.112415		11.13	11.13	11.19	11.15	7.26495	157.758	3.80708	0.0241324		77.1516	8.87059	0.114976		31.0167
E17-I847A	1	23.35	23.67	23.49	23.5033	-5.08838	0.0310948	0.00340232		11.17	11.18	11.21	11.1867	7.22829	166.388	2.45068		2.2746	0.125563	0.0552022		11.68	11.32	11.27	11.4233	6.99162	130.406	20.3205	0.155826		57.3312	9.47768	0.165315		23.0484
	2	24.8	24.72	24.48	24.6667	-6.25171	0.014063	0.00159742		11.64	11.78	11.64	11.6867	6.72829	116.81	6.68039		1.28168	0.0814987	0.0635873		11.59	11.89	11.27	11.5833	6.83162	116.651	25.1962	0.215996		91.0141	20.4929	0.225161		36.5897
	3	23.77	23.94	23.67	23.7933	-5.37838	0.0255142	0.00237557		11.21	11.13	11.16	11.1667	7.24829	168.76	4.82568		2.07504	0.101054	0.0486998		11.08	11.08	10.96	11.04	7.37495	170.323	8.22058	0.0482647		82.0819	5.62794	0.0685649		32.9988
	4	24.19	24.53	24.2	24.3067	-5.89171	0.0179771	0.0023724		11.42	11.46	11.58	11.4867	6.92829	134.567	7.92797		1.55535	0.112391	0.0722608		10.97	11.5	11.24	11.2367	7.17829	148.516	27.4191	0.184621		95.4867	18.9311	0.198259		38.3878
	5	25.12	24.95	24.97	25.0133	-6.59838	0.0111016	0.000703583		12.17	12.23	12.32	12.24	6.17495	78.9682	4.21835		0.93631	0.0388035	0.041443		11.04	11.1	10.87	11.0033	7.41162	174.73	14.5221	0.0831117		186.615	17.3312	0.0928713		75.0235
	6	24.88	24.96	24.83	24.89	-6.47505	0.0120759	0.000540125		12.1	11.98	12.45	12.1767	6.23829	82.5874	14.2696		0.998659	0.0891188	0.0892385		11.28	11.31	11.22	11.27	7.14495	145.107	4.6324	0.0319241		145.301	13.7712	0.0947768		58.4144
E17-D843A	1	25.29	25.27	24.98	25.18	-6.76505	0.00990867	0.00117257		12.45	12.55	12.66	12.5533	5.86162	63.266	4.70194		0.791759	0.0553202	0.06987		10.96	11.09	10.7	10.9167	7.49829	185.604	25.676	0.138338		234.42	36.3306	0.154981		94.242
	2	24.42	24.49	24.37	24.4267	-6.01171	0.0165643	0.000681027		11.1	12.98	11.36	11.23	7.18495	161.364	20.9903		1.6349	0.111519	0.0682115		11.64	12.06	11.42	11.7067	6.70829	107.047	24.2488	0.226524		65.4764	15.4899	0.236572		26.323
	3	24.63	24.86	24.52	24.67	-6.25505	0.0140311	0.0016604		11.64	11.53	11.65	11.6067	6.80829	123.613	5.82348		1.31698	0.0838717	0.0636851		11.08	10.72	10.67	10.8233	7.59162	198.073	30.8648	0.155826		150.4	25.3179	0.168337		60.4641
	4	25.83	26.61	25.98	26.14	-7.72505	0.005148	0.0014533		11.75	11.61	12.08	11.8133	6.60162	106.797	18.2347		0.741479	0.122315	0.164961		11.89	11.9	12.39	12.06	6.35495	83.6902	16.6646	0.199122		112.869	29.1854	0.258577		45.376
	5	24.49	25.1	24.77	24.7867	-6.37171	0.0129578	0.00269871		11.83	12.09	12.24	12.0533	6.36162	90.118	13.2272		1.08062	0.137666	0.127396		10.94	11.06	10.99	10.9967	7.41829	175.543	7.37131	0.0419915		162.447	21.7904	0.134138		65.3074
	6	24.69	25.41	24.84	24.98	-6.56505	0.0113569	0.00294261		11.76	11.9	11.97	11.8767	6.53829	102.117	7.72569		1.07691	0.145341	0.134961		10.23	10.53	10.67	10.4767	7.93829	252.178	39.4917	0.156602		234.168	48.4105	0.206734		94.141
E17-G865A	1	24.61	24.92	24.91	24.8133	-6.39838	0.0127242	0.00152892		11.31	11.46	11.38	11.3833	7.03162	144.774	7.68823		1.35725	0.0891514	0.0656851		11.46	11.53	11.5	11.4967	6.91829	123.911	3.03151	0.0244652		91.2953	6.3992	0.0700934		36.7028
	2	24.4	24.74	24.35	24.4967	-6.08171	0.015792	0.00228583		11.31	11.52	11.43	11.42	6.99495	141.066	10.5157		1.49255	0.121504	0.0814067		10.75	10.77	11.08	10.8667	7.54829	192.183	24.7713	0.128894		128.761	19.6295	0.152449		51.7648
	3	25.53	25.22	24.91	25.22	-6.80505	0.00964198	0.00203877		11.57	11.42	11.69	11.56	6.85495	127.763	12.2288		1.1099	0.128805	0.116051		12.1	11.49	11.77	11.7867	6.62829	101.244	21.536	0.212713		91.219	22.1034	0.242311		36.6721
	4	26.14	26.21	25.61	25.9867	-7.57171	0.00571557	0.00127901		12.09	11.97	12.31	12.1233	6.29162	85.7634	10.4635		0.700133	0.0892227	0.127437		11.71	11.7	11.58	11.6633	6.75162	110.328	5.56011	0.0503963		157.581	21.5949	0.13704		63.3512
	5	26.37	26.38	26.14	26.2967	-7.88171	0.00462625	0.000428421		11.52	11.51	11.49	11.5067	6.90829	132.676	1.43395		0.783449	0.0365225	0.0466175		12.42	12.29	12.17	12.2933	6.12162	71.1345	6.19605	0.0871034		90.7965	8.97012	0.0987936		36.5023
	6	25.33	25.61	25.38	25.44	-7.02505	0.00829844	0.000845256		11.67	11.89	11.76	11.7733	6.64162	109.863	8.59758		0.954825	0.0613231	0.0642244		11.51	11.81	11.68	11.6667	6.74829	110.072	11.5361	0.104805		115.28	14.17	0.122918		46.3451
Expt 3
		EF1a reference gene								18S reference gene								Normalization factor				TYMV viral genomic RNA
	Sample #	Cq1	Cq2	Cq3	Mean Cq	Delta Cq	RQ	SD RQ		Cq1	Cq2	Cq3	Mean Cq	Delta Cq	RQ	SD RQ		NF	SD NF	CV NF		Cq1	Cq2	Cq3	Mean Cq	Delta Cq	RQ	SD RQ	CV RQ		NRQ	SD NRQ	CV NRQ		% WT
E17	1	25.06	25.17	25.2	25.1433	-7.12501	0.00775146	0.000389723		12.83	12.81	12.86	12.8333	5.18499	39.197	0.697946		0.551211	0.0147001	0.0266687		11.98	12.29	12.08	12.1167	5.90165	61.028	6.72663	0.110222		110.716	12.5555	0.113402		91.1009
	2	22.79	23.32	23.21	23.1067	-5.08835	0.0310955	0.00593243		12.71	12.91	12.58	12.7333	5.28499	42.0708	4.94824		1.14377	0.128173	0.112062		10.69	10.93	10.76	10.7933	7.22499	153.426	13.1919	0.0859818		134.141	18.947	0.141247		110.375
	3	23.27	23.48	23.3	23.35	-5.33168	0.02634	0.00204056		12.71	12.21	12.37	12.43	5.58832	52.1423	9.42034		1.17193	0.115187	0.0982877		11.27	11	10.96	11.0767	6.94165	125.944	14.7945	0.117469		107.467	16.4602	0.153165		88.4275
	4	23.89	23.8	24.25	23.98	-5.96168	0.0171393	0.00278371		13.09	12.96	12.81	12.9533	5.06499	36.0063	3.56968		0.785572	0.0747409	0.095142		11.39	11.2	11.4	11.33	6.68832	105.568	8.28789	0.0785075		134.384	16.5764	0.123351		110.575
	5	24.78	24.76	24.88	24.8067	-6.78835	0.00975243	0.000427664		13.88	14.14	13.19	13.7367	4.28165	20.6859	7.18565		0.449153	0.0786301	0.175063		12.78	11.98	12.16	12.3067	5.71165	53.462	15.6306	0.292368		119.029	40.5617	0.340773		97.9407
	6	24.57	24.38	24.52	24.49	-6.47168	0.0121037	0.000813098		13	13.25	13.31	13.1867	4.83165	30.5267	3.55126		0.607853	0.0408283	0.0671681		12.15	12.56	12.44	12.3833	5.63499	50.6816	7.44241	0.146846		83.3779	13.4638	0.161479		68.6061
	7	23.88	24.27	23.92	24.0233	-6.00501	0.0166401	0.00243519		13.32	13.51	13.39	13.4067	4.61165	26.1263	1.77627		0.659352	0.0531985	0.080683		11.93	11.87	11.49	11.7633	6.25499	78.0602	12.9754	0.166223		118.389	21.8748	0.18477		97.4145
	8	24.3	24.38	23.98	24.22	-6.20168	0.0145512	0.00210076		13.68	13.71	13.82	13.7367	4.28165	20.6859	1.07885		0.548639	0.0421086	0.076751		11.51	11.33	11.76	11.5333	6.48499	91.6253	13.7839	0.150438		167.005	28.2046	0.168885		137.417
	9	25.43	25.51	24.73	25.2233	-7.20501	0.00733982	0.00214828		13.95	13.66	13.73	13.78	4.23832	20.0613	2.14798		0.383727	0.0597958	0.155829		12.33	11.85	12.07	12.0833	5.93499	62.4618	10.4553	0.167387		162.777	37.2261	0.228694		133.938
	10	23.96	23.59	23.95	23.8333	-5.81501	0.0189426	0.00272354		12.37	12.69	13.08	12.7133	5.30499	42.6704	10.7352		0.899049	0.130259	0.144885		12.07	11.91	11.77	11.9167	6.10165	70.1518	7.33602	0.104574		78.0289	13.9424	0.178682		64.2047
E17-P866G/P867G	1	22.85	23.34	23.65	23.28	-5.26168	0.0276281	0.00760125		11	11.37	11.12	11.1633	6.85499	127.766	17.0646		1.87881	0.2873	0.152916		25.65	25.38	25.37	25.4667	-7.44835	0.00557856	0.000617331	0.110661		0.0029692	0.000560458	0.188757		0.00244315
	2	22.79	23.23	23.24	23.0867	-5.06835	0.0315226	0.00552514		10.95	11.19	11.31	11.15	6.86832	128.977	16.7276		2.01635	0.219825	0.109021		24.96	26.28	25.35	25.53	-7.51168	0.00533778	0.00252175	0.472434		0.00264724	0.00128352	0.48485		0.00217824
	3	23.84	24.22	23.88	23.98	-5.96168	0.0171393	0.00244105		11.17	11.65	10.7	11.1733	6.84499	126.865	42.6379		1.47458	0.269126	0.182511		24.96	25.32	24.96	25.08	-7.06168	0.00730309	0.00105745	0.144794		0.00495267	0.00115383	0.232971		0.00407522
	4	22.67	22.68	22.45	22.6	-4.58168	0.0439325	0.00389554		10.84	10.57	10.79	10.7333	7.28499	173.199	17.6028		2.75845	0.186027	0.0674388		27.62	27.74	27.65	27.67	-9.65168	0.00120201	5.22938e-05	0.0435052		0.000435756	3.49712e-05	0.080254		0.000358555
	5	24.55	23.96	23.8	24.1033	-6.08501	0.0157565	0.00424528		11.57	10.33	10.81	10.9033	7.11499	153.57	67.9378		1.55555	0.402869	0.258989		26.71	26.98	26.73	26.8067	-8.78835	0.00219335	0.000229875	0.104805		0.00141002	0.000393947	0.279391		0.00116021
	6	23.3	23.25	23.4	23.3167	-5.29835	0.0269457	0.00140374		10.79	10.7	10.78	10.7567	7.26165	170.363	5.94606		2.14256	0.0671759	0.0313531		26.14	26.2	26.27	26.2033	-8.18501	0.00333922	0.000151355	0.0453263		0.00155852	8.58955e-05	0.0551135		0.0012824
	7	23.32	23.76	23.7	23.5933	-5.57501	0.0223118	0.00363125		11.14	11.13	11.17	11.1467	6.87165	129.281	1.90414		1.69838	0.138771	0.0817078		22.99	23.56	23.18	23.2433	-5.22501	0.0262534	0.00530807	0.202186		0.0154579	0.00337094	0.218072		0.0127193
E17-I847D	1	23.22	23.33	23.28	23.2767	-5.25835	0.027691	0.00104025		12.13	11.75	11.88	11.92	6.09832	74.8004	10.2214		1.4392	0.101981	0.0708595		12.11	12.17	11.92	12.0667	5.95165	63.1912	5.74534	0.0909199		43.9071	5.06124	0.115271		36.1282
	2	23.42	23.51	23.57	23.5	-5.48168	0.0237784	0.0012245		11.73	11.71	11.78	11.74	6.27832	84.96	2.1674		1.42134	0.0408415	0.0287345		12.34	12.07	12.37	12.26	5.75832	55.2286	6.35703	0.115104		38.8567	4.60982	0.118636		31.9726
	3	23.41	22.98	23.52	23.3033	-5.28501	0.0271919	0.00529273		11.61	11.65	11.63	11.63	6.38832	91.8366	1.29957		1.58026	0.154199	0.0975787		12.83	12.77	12.67	12.7567	5.26165	39.075	2.20027	0.0563088		24.727	2.78574	0.11266		20.3462
	4	22.97	22.8	22.85	22.8733	-4.85501	0.03646	0.00217277		11.54	11.37	11.84	11.5833	6.43499	94.9195	15.9825		1.86031	0.166139	0.089307		12.48	12.33	11.9	12.2367	5.78165	56.1337	11.7727	0.209726		30.1743	6.87821	0.227949		24.8284
	5	24.21	23.97	24	24.06	-6.04168	0.0162291	0.00144755		12	11.91	11.98	11.9633	6.05499	72.5418	2.42559		1.08503	0.0516777	0.0476279		13.24	13.37	13.22	13.2767	4.74165	27.2003	1.5433	0.0567381		25.0687	1.85706	0.0740786		20.6274
	6	23.3	23.43	23.49	23.4067	-5.38835	0.0253413	0.00167881		11.57	11.79	11.75	11.7033	6.31499	87.193	7.22974		1.48647	0.0788807	0.0530658		12.57	12.72	12.4	12.5633	5.45499	44.7086	4.98658	0.111535		30.0771	3.71498	0.123515		24.7484
	7	23.6	23.73	24.13	23.82	-5.80168	0.0191157	0.00360156		12.04	11.71	12	11.9167	6.10165	74.977	9.55381		1.19718	0.136151	0.113726		13.25	13.23	13.11	13.1967	4.82165	28.7593	1.51702	0.0527488		24.0226	3.01156	0.125364		19.7666
	8	23.51	23.31	23.5	23.44	-5.42168	0.0247717	0.00190413		11.62	11.58	12	11.7333	6.28499	85.3617	14.0003		1.45415	0.131696	0.0905654		12.59	12.51	12.34	12.48	5.53832	47.381	4.21412	0.0889412		32.5833	4.13597	0.126936		26.8106
	9	24.42	24.34	24.29	24.35	-6.33168	0.0133165	0.000595611		12.73	12.83	12.67	12.7433	5.27499	41.7742	2.38907		0.745846	0.0270754	0.0363016		13.04	12.82	12.94	12.9333	5.08499	34.5501	2.65123	0.076736		46.3234	3.93237	0.0848895		38.1164
	10	21.44	22.18	21.13	21.5833	-3.56501	0.0878919	0.0323415		10.9	10.65	10.86	10.8033	7.21499	164.83	15.6612		3.80621	0.723251	0.190019		11.23	11.31	11.05	11.1967	6.82165	115.844	10.7468	0.0927693		30.4355	6.43575	0.211455		25.0433
E17-I847A	1	23.74	24.26	24.48	24.16	-6.14168	0.0151591	0.00392912		13.21	13.15	13.35	13.2367	4.78165	29.4656	2.13969		0.668335	0.0899488	0.134586		11.82	12.05	11.76	11.8767	6.14165	72.1341	7.69249	0.106641		107.931	18.5333	0.171715		88.8092
	2	23.7	23.52	23.76	23.66	-5.64168	0.0213199	0.0018163		12.56	12.63	12.52	12.57	5.44832	47.2248	1.86039		1.00341	0.04709	0.04693		11.39	11.38	11.44	11.4033	6.61499	100.311	2.24634	0.0223939		99.9697	5.19833	0.0519991		82.2583
	3	23.87	23.63	23.62	23.7067	-5.68835	0.020652	0.00199378		12.78	12.28	12.67	12.5767	5.44165	47.0026	8.73784		0.98524	0.103191	0.104737		11.7	11.84	11.74	11.76	6.25832	78.2416	3.93051	0.0502355		79.4138	9.22483	0.116162		65.3443
	4	23.87	24.36	24.26	24.1633	-6.14501	0.0151246	0.00267098		13.05	13.03	13.28	13.12	4.89832	32.0011	3.14555		0.695705	0.0703046	0.101055		11.54	11.6	11.65	11.5967	6.42165	87.6706	3.36375	0.038368		126.017	13.6216	0.108094		103.691
	5	24.2	24.39	24.32	24.3033	-6.28501	0.0137472	0.000901015		12.72	12.83	13.13	12.8933	5.12499	37.5678	5.64074		0.718646	0.0588678	0.0819149		11.27	11.24	11.59	11.3667	6.65165	102.906	13.9071	0.135144		143.194	22.6291	0.158031		117.825
	6	25.65	25.77	25.45	25.6233	-7.60501	0.00558721	0.000616072		14.13	14.3	14.13	14.1867	3.83165	15.0452	1.04481		0.289932	0.0188907	0.0651554		12.54	12.23	12.51	12.4267	5.59165	49.1745	5.85717	0.11911		169.607	23.0269	0.135766		139.558
	7	24.74	24.63	24.5	24.6233	-6.60501	0.0110515	0.000905615		13.6	13.81	13.72	13.71	4.30832	21.0799	1.57139		0.482664	0.0267344	0.0553892		12.33	12.27	12.1	12.2333	5.78499	56.2642	4.67622	0.0831117		116.57	11.6427	0.0998775		95.9177
	8	23.37	23.39	23.28	23.3467	-5.32835	0.0264	0.00105512		12.34	12.42	12.42	12.3933	5.62499	53.5127	1.7488		1.18858	0.0306813	0.0258133		11.38	11.29	11.52	11.3967	6.62165	100.777	8.137	0.0807423		84.7878	7.18731	0.0847682		69.7662
	9	24.2	23.94	23.96	24.0333	-6.01501	0.016527	0.001631		12.24	11.84	11.99	12.0233	5.99499	69.5267	9.94058		1.07195	0.0931128	0.0868633		12.15	12.41	11.87	12.1433	5.87499	59.9048	11.2702	0.188136		55.8841	11.5803	0.207221		45.9833
	10	24.37	24.32	24.43	24.3733	-6.35501	0.0131062	0.000492353		12.36	12.69	12.21	12.42	5.59832	52.5125	9.12377		0.829603	0.0737349	0.0888798		11.78	12.06	11.63	11.8233	6.19499	74.8646	11.3826	0.152042		90.2415	15.8929	0.176115		74.2537
E17-D843A	1	22.74	22.79	22.83	22.7867	-4.76835	0.0386803	0.00118969		11.4	11.55	11.57	11.5067	6.51165	100.211	6.58804		1.9688	0.0714487	0.0362904		11.1	11.29	11.07	11.1533	6.86499	119.394	9.92306	0.0831117		60.6431	5.49968	0.0906894		49.8991
	2	24.35	24.24	24.15	24.2467	-6.22835	0.0142889	0.000976251		12.64	12.88	12.74	12.7533	5.26499	41.4797	3.53811		0.76987	0.0420683	0.0546433		11.8	11.35	11.28	11.4767	6.54165	95.3146	18.7377	0.196588		123.806	25.2615	0.204041		101.872
	3	22.55	22.4	22.4	22.45	-4.43168	0.0486653	0.00287468		11.73	12.07	11.72	11.84	6.17832	79.1565	11.1592		1.9627	0.150001	0.0764261		11.34	11.4	11.35	11.3633	6.65499	103.145	2.30982	0.0223939		52.5527	4.18527	0.0796394		43.2421
	4	24.57	24.32	24.45	24.4467	-6.42835	0.0124668	0.00106321		12.39	12.43	13.08	12.6333	5.38499	45.1554	12.3753		0.750295	0.107676	0.143512		12.07	11.71	11.74	11.84	6.17832	74.0004	10.2974	0.139154		98.6285	19.7157	0.199899		81.1547
	5	23.18	23.31	23.31	23.2667	-5.24835	0.0278806	0.00142733		11.78	11.42	11.79	11.6633	6.35499	89.696	13.3777		1.58138	0.124681	0.0788431		12.7	11.99	11.83	12.1733	5.84499	58.6658	18.9252	0.322593		37.0978	12.3197	0.332088		30.5253
	6	22.77	22.81	22.93	22.8367	-4.81835	0.0373834	0.00212319		11.8	11.83	11.79	11.8067	6.21165	81.0455	1.19369		1.74062	0.0510643	0.0293369		11.33	11.36	11.37	11.3533	6.66499	103.866	1.50624	0.0145017		59.6719	1.95279	0.0327254		49.1
	7	23.42	23.31	23.52	23.4167	-5.39835	0.0251691	0.00180327		11.67	11.87	11.96	11.8333	6.18499	79.5307	8.35272		1.41482	0.0899369	0.0635677		12.06	11.91	12.28	12.0833	5.93499	62.4618	8.09786	0.129645		44.1482	6.3746	0.144391		36.3266
	8	21.89	22.4	21.85	22.0467	-4.02835	0.0640763	0.0134022		11.6	12.24	11.92	11.92	6.09832	74.8004	16.9358		2.18928	0.33741	0.15412		10.56	10.95	10.45	10.6533	7.36499	169.144	30.9596	0.183037		77.2603	18.4869	0.239281		63.5723
	9	24.52	24.72	24.48	24.5733	-6.55501	0.0114349	0.00100289		13.35	13.56	13.62	13.51	4.50832	24.2843	2.43599		0.526961	0.0351077	0.0666228		12.07	12.39	12.65	12.37	5.64832	51.1545	10.353	0.202386		97.0745	20.6836	0.21307		79.8761
	10	22.48	22.3	21.98	22.2533	-4.23501	0.0556516	0.00961299		11.66	11.67	11.89	11.74	6.27832	84.96	7.81467		2.17443	0.212767	0.0978493		10.53	10.59	10.41	10.51	7.50832	186.906	11.9336	0.0638482		85.956	10.0429	0.116838		70.7274
E17-G865A	1	23.92	24.37	23.94	24.0767	-6.05835	0.0160457	0.00278244		12.39	12.58	12.5	12.49	5.52832	49.975	3.37308		0.895479	0.0833154	0.09304		11.27	11.63	11.57	11.49	6.52832	94.4334	12.6884	0.134363		105.456	17.2348	0.163432		86.7724
	2	24.34	24.51	24.39	24.4133	-6.39501	0.0127535	0.00076002		12.8	12.78	12.89	12.8233	5.19499	39.4753	1.63658		0.70954	0.0257548	0.0362978		12.22	12.36	12.2	12.26	5.75832	55.2286	3.35413	0.0607318		77.8372	5.50715	0.0707522		64.047
	3	23.68	23.74	23.91	23.7767	-5.75835	0.0196891	0.00160221		12.24	12.1	11.97	12.1033	5.91499	65.7005	6.27704		1.13736	0.0713684	0.0627492		11.71	11.62	11.74	11.69	6.32832	82.1516	3.57402	0.0435052		72.2302	5.51518	0.0763555		59.4334
	4	23.53	23.35	23.27	23.3833	-5.36501	0.0257479	0.00233871		12.29	12.58	12.28	12.3833	5.63499	53.8927	6.49727		1.17797	0.0889056	0.0754733		11.59	11.49	11.79	11.6233	6.39499	86.057	9.15764	0.106414		73.0551	9.53084	0.130461		60.1121
	5	23.49	23.54		23.515	-5.49668	0.0235363	0.000567587		12.06	11.96	12.35	12.1233	5.89499	64.7773	9.2842		1.23476	0.0897293	0.0726697		11.28	11.06	11.54	11.2933	6.72499	108.3	18.128	0.167387		87.7093	16.0053	0.182481		72.1701
	6	23.63	23.81		23.72	-5.70168	0.020465	0.00177668		12.28	12.69	12.27	12.4133	5.60499	52.7608	8.94636		1.03911	0.0989736	0.0952484		11.54	11.57	11.98	11.6967	6.32165	81.771	14.0038	0.171257		78.6932	15.4209	0.195962		64.7514
	7	24.44	24.39		24.415	-6.39668	0.012739	0.000307206		12.55	12.42	13.17	12.7133	5.30499	42.6704	12.1003		0.737277	0.104915	0.1423		11.46	11.66	11.71	11.61	6.40832	86.86	8.00476	0.092157		117.812	19.9733	0.169535		96.9395
	8	23.7	24.24		23.97	-5.95168	0.0172566	0.00449442		11.87	12.43	11.83	12.0433	5.97499	68.5497	16.2704		1.08763	0.191627	0.176188		12.27	12.83	12.41	12.5033	5.51499	46.617	9.46439	0.203024		42.8611	11.5217	0.268814		35.2675
	9	24.22	23.73		23.975	-5.95668	0.0171979	0.00406438		12.35	12.33	12.47	12.3833	5.63499	53.8927	2.88726		0.962725	0.116647	0.121164		12.13	12.33	12.28	12.2467	5.77165	55.744	4.04193	0.0725087		57.9023	8.17595	0.141202		47.6439
	10	24.26	24.32		24.29	-6.27168	0.0138728	0.000401457		12.41	12.33	12.46	12.4	5.61832	53.2609	2.47113		0.859579	0.0235016	0.0273409		12.25	11.91	12.4	12.1867	5.83165	58.1234	10.1659	0.174902		67.6184	11.9702	0.177026		55.6387

## Sheet: Relative accumulation in plants
Mutant RNA accumulation relative to WT (E17) transcripts (%) in systemic leaves of inoculated Arabidopsis plants
	E17	E17-P866G/P867G	E17-G865A	E17-D843A	E17-I847A	E17-I847D
	165.58	0.00132624	97.879	77.6814	41.5613	7.76996
	100.54	0.00106304	39.9179	52.3516	56.0114	22.9688
	98.12	0.00124242	164.937	41.7339	53.7323	12.7737
	60.42	0.00117253	58.9183	32.0804	30.8124	19.3746
	85.95	0.00982657	74.6637	31.1306	80.3935	11.8665
	89.38	0.00306465	36.7028	94.242	63.1714	12.9037
	107.868	0.0010425	51.7648	26.323	23.0484	26.0744
	82.4192	0.00147199	36.6721	60.4641	36.5897	20.0473
	79.9941	0.00057209	63.3512	45.376	32.9988	25.635
	97.2157	0.00124229	36.5023	65.3074	38.3878	36.0122
	122.205	0.0012746	46.3451	94.141	75.0235	9.22232
	110.297	0.0102782	86.7724	49.8991	58.4144	31.0167
	91.1009	0.00244315	64.047	101.872	88.8092	36.1282
	110.375	0.00217824	59.4334	43.2421	82.2583	31.9726
	88.4275	0.00407522	60.1121	81.1547	65.3443	20.3462
	110.575	0.000358555	72.1701	30.5253	103.691	24.8284
	97.9407	0.00116021	64.7514	49.1	117.825	20.6274
	68.6061	0.0012824	96.9395	36.3266	139.558	24.7484
	97.4145	0.0127193	35.2675	63.5723	95.9177	19.7666
	137.417		47.6439	79.8761	69.7662	26.8106
	133.938		55.6387	70.7274	45.9833	38.1164
	64.2047				74.2537	25.0433
Mean	99.9995	0.0030418	64.3062	58.4346	66.9796	22.9115
SD	24.7094	0.00365585	29.6929	23.06	29.8091	8.60094
n =	22	19	21	21	22	22
